# Supplementary material for: Epigenetically silenced apoptosis-associated tyrosine kinase (AATK) facilitates a decreased expression of Cyclin D1 and WEE1, phosphorylates TP53 and reduces cell proliferation in a kinase-dependent manner
Source: Cancer Gene Ther. 2022 Jul 28;29(12):1975–87. doi: 10.1038/s41417-022-00513-x (PMC9750878; doi:10.1038/s41417-022-00513-x)
Supplement: Supplementary file 6 — Dataset original qPCR [file 41417_2022_513_MOESM6_ESM.zip]

Archive with 52 entries (52 files):
- HEK_ACTB.pdf
- AATK_Capan1.pdf
- HEK_CCND1.pdf
- GAPDH_clone pools.pdf
- U251_WEE1.pdf
- Epigen.edit_AATK_1.pdf
- HEK_NOVA1.pdf
- AATK_PaCa2.pdf
- U343_CCND1.pdf
- Epigen.edit_AATK_2.pdf
- Epigen.edit_AATK_3.pdf
- WEE1_clone pools.pdf
- GAPDH_PaCa2.pdf
- GAPDH_Capan1.pdf
- U343_GAPDH.pdf
- CCND1_clone pools.pdf
- Glioblastoma_AATK.pdf
- Epigen.edit_GAPDH_1.pdf
- U343_WEE1.pdf
- Epigen.edit_GAPDH_3.pdf
- Epigen.edit_GAPDH_2.pdf
- AATK_U87.pdf
- AATK_PaTu-T.pdf
- GAPDH_U87.pdf
- HCT116wt_CCND1.pdf
- U251_ACTB.pdf
- AATK_PaTu-S.pdf
- GAPDH_LNZ308.pdf
- U251_CCND1.pdf
- RNAi_GAPDH_1.pdf
- HEK_WEE1.pdf
- ACTB_clone pools.pdf
- AATK_clone pools.pdf
- U251_GAPDH.pdf
- U343_ACTB.pdf
- RNAi_WEE1_1.pdf
- RNAi_WEE1_3.pdf
- GAPDH_PaTu-T.pdf
- ANXA1_clone pools.pdf
- RNAi_WEE1_2.pdf
- AATK_LNZ308.pdf
- RNAi_CCND1_3.pdf
- RNAi_ACTB_3.pdf
- HEK_ANXA1.pdf
- RNAi_ACTB_2.pdf
- RNAi_CCND1_2.pdf
- HCT116del_CCND1.pdf
- RNAi_ACTB_1.pdf
- RNAi_CCND1_1.pdf
- GAPDH_PaTu-S.pdf
- Glioblastoma_GAPDH.pdf
- NOVA1_clone pools.pdf
